# Supplementary material for: Efficiency Analysis in Brazil’s Sao Paulo State Local Unified Health System (SUS): From Gender-Ethnicity-Power Inequities to the Dissolution of Health Effectiveness
Source: Int J Environ Res Public Health. 2022 Mar 4;19(5):2990. doi: 10.3390/ijerph19052990 (PMC8910277; doi:10.3390/ijerph19052990)
Supplement: Supplementary file 1 [file ijerph-19-02990-s001.zip]

Archive with 1 entries (1 files):
- ijerph-1546916-supplementary.pdf
